# Supplementary material for: Purified Serum IgG from a Patient with Anti-IgLON5 Antibody Cause Long-Term Movement Disorders with Impaired Dopaminergic Pathways in Mice
Source: Biomedicines. 2023 Sep 7;11(9):2483. doi: 10.3390/biomedicines11092483 (PMC10526147; doi:10.3390/biomedicines11092483)
Supplement: Supplementary file 1 [file biomedicines-11-02483-s001.zip]

Archive with 1 entries (1 files):
- biomedicines-2535581-supplementary.pdf
